# Supplementary material for: One-Enzyme RTX-PCR for the Detection of RNA Viruses from Multiple Virus Genera and Crop Plants
Source: Viruses. 2022 Jan 31;14(2):298. doi: 10.3390/v14020298 (PMC8924886; doi:10.3390/v14020298)
Supplement: Supplementary file 1 [file viruses-14-00298-s001.zip]

Archive with 1 entries (1 files):
- viruses-1554559-supplementary.pdf
